# Supplementary material for: Microbes control Drosophila germline stem cell increase and egg maturation through hormonal pathways
Source: Commun Biol. 2023 Dec 20;6:1287. doi: 10.1038/s42003-023-05660-x (PMC10733356; doi:10.1038/s42003-023-05660-x)
Supplement: Supplementary file 3 — Supplementary Data 1 [file 42003_2023_5660_MOESM3_ESM.xlsx]

## Sheet: Fig1c
	Conditions	Egg_number	Conditions	Egg_number	Conditions	Egg_number
	M+	28	GF	11	M-	2
	M+	23	GF	2	M-	2
	M+	12	GF	3	M-	4
	M+	13	GF	6	M-	5
	M+	23	GF	4	M-	2
	M+	16	GF	5	M-	2
	M+	14	GF	8	M-	4
	M+	14	GF	4	M-	4
	M+	10	GF	2	M-	6
	M+	15	GF	3	M-	4
	M+	13	GF	4	M-	10
	M+	15	GF	5	M-	3
	M+	26	GF	7	M-	5
	M+	28	GF	6	M-	2
	M+	16	GF	6	M-	3
	M+	15	GF	6	M-	5
			GF	9	M-	4
			GF	1	M-	5
					M-	6
					M-	5
					M-	5
					M-	4
					M-	1
Number of counted eggs		16		18		24

## Sheet: Fig1g
	Conditions	Egg_number	Conditions	Egg_number	Conditions	Egg_number	Conditions	Egg_number	Conditions	Egg_number	Conditions	Egg_number	Conditions	Egg_number
	sensitized+	17	AP_1	42	AP_2	23	AP+LP	12	Inact_AP+LP	26	PBS	12	sensitized-	20
	sensitized+	23	AP_1	26	AP_2	54	AP+LP	72	Inact_AP+LP	33	PBS	9	sensitized-	16
	sensitized+	27	AP_1	19	AP_2	58	AP+LP	34	Inact_AP+LP	25	PBS	10	sensitized-	18
	sensitized+	46	AP_1	33	AP_2	60	AP+LP	42	Inact_AP+LP	24	PBS	6	sensitized-	24
	sensitized+	26	AP_1	47	AP_2	68	AP+LP	23	Inact_AP+LP	8	PBS	8	sensitized-	27
	sensitized+	27	AP_1	36	AP_2	17	AP+LP	11	Inact_AP+LP	9	PBS	11	sensitized-	19
	sensitized+	20	AP_1	22	AP_2	24	AP+LP	16	Inact_AP+LP	15	PBS	12	sensitized-	16
	sensitized+	31	AP_1	26	AP_2	14	AP+LP	42	Inact_AP+LP	19	PBS	10	sensitized-	29
	sensitized+	33	AP_1	42	AP_2	24	AP+LP	21	Inact_AP+LP	14	PBS	10	sensitized-	17
	sensitized+	22	AP_1	34	AP_2	23	AP+LP	50	Inact_AP+LP	9	PBS	13	sensitized-	15
	sensitized+	29	AP_1	50	AP_2	34	AP+LP	11	Inact_AP+LP	16	PBS	12	sensitized-	9
	sensitized+	53	AP_1	20	AP_2	46	AP+LP	47	Inact_AP+LP	16	PBS	21	sensitized-	18
	sensitized+	36	AP_1	33	AP_2	23	AP+LP	47	Inact_AP+LP	13	PBS	9	sensitized-	6
	sensitized+	22	AP_1	30	AP_2	41	AP+LP	66	Inact_AP+LP	32	PBS	7	sensitized-	12
	sensitized+	26	AP_1	34	AP_2	46	AP+LP	41	Inact_AP+LP	28	PBS	9	sensitized-	4
	sensitized+	34	AP_1	8			AP+LP	12	Inact_AP+LP	21	PBS	13	sensitized-	8
	sensitized+	29	AP_1	14			AP+LP	20	Inact_AP+LP	22	PBS	7
	sensitized+	22	AP_1	21			AP+LP	23	Inact_AP+LP	14	PBS	15
	sensitized+	44	AP_1	42			AP+LP	34	Inact_AP+LP	16	PBS	6
	sensitized+	26					AP+LP	19	Inact_AP+LP	24	PBS	9
	sensitized+	19					AP+LP	45	Inact_AP+LP	19	PBS	10
	sensitized+	41					AP+LP	6	Inact_AP+LP	15	PBS	12
	sensitized+	28					AP+LP	18			PBS	16
	sensitized+	44					AP+LP	14			PBS	26
							AP+LP	65			PBS	33
							AP+LP	18
							AP+LP	34
							AP+LP	58
							AP+LP	13
							AP+LP	2
							AP+LP	61
							AP+LP	43
Number of counted eggs		24		19		15		32		22		25		16

## Sheet: Fig2b
GSC_Cell_number	Conditions	Number	Conditions	Number	Conditions	Number	Conditions	Number
1	M+	10	AP	17	PBS	38	M-	32
2	M+	36	AP	60	PBS	36	M-	32
3	M+	36	AP	26	PBS	10	M-	13
4	M+	3	AP	3	PBS	1	M-	0
Number of counted eggs		85		106		85		77

## Sheet: Fig2d
		% of pH3_positive_cells					% of BrdU_posotive_cells
pH3	M+	17.16			BrdU	M+	21.3
	M-	8.54				M-	12.6

## Sheet: Fig2f
TANEL	Conditions	Number	Conditions	Number	Conditions	Number	Conditions	Number
Positive	M+	83	AP	74	PBS	115	M-	118
Negative	M+	114	AP	98	PBS	79	M-	68
Number of counted eggs		197		172		194		186

## Sheet: Fig3b
germline_2D					germline_3D				somatic cells_2D					somatic cells_3D
Stage	Conditions	Ratio	Conditions	Ratio	Conditions	Ratio	Conditions	Ratio	Stage	Conditions	Ratio	Conditions	Ratio	Conditions	Ratio	Conditions	Ratio
1	M+	0	M-	1.1	M+	0	M-	0	1	M+	12.5	M-	10.1	M+	17.4	M-	10.1
2	M+	0	M-	1.1	M+	0	M-	0	2	M+	0	M-	0	M+	2.2	M-	0
3	M+	0	M-	0	M+	0	M-	0	3	M+	0	M-	4.3	M+	0	M-	0
4	M+	0.8	M-	11	M+	0.8	M-	0	4	M+	11.1	M-	10.1	M+	3.3	M-	7.3
5	M+	8.5	M-	33	M+	8.5	M-	9.8	5	M+	5.6	M-	2.9	M+	10.9	M-	3.7
6	M+	28.7	M-	39.6	M+	28.7	M-	19.6	6	M+	1.4	M-	1.4	M+	5.4	M-	1.8
7	M+	27.9	M-	14.3	M+	27.9	M-	22.5	7	M+	5.6	M-	13	M+	10.9	M-	10.1
8	M+	24	M-	0	M+	24	M-	18.6	8	M+	11.1	M-	29	M+	9.8	M-	35.8
9	M+	10.1	M-	0	M+	10.1	M-	12.7	9	M+	12.5	M-	18.8	M+	13	M-	22
10	M+	0	M-	0	M+	0	M-	13.7	10	M+	33.3	M-	8.7	M+	14.1	M-	7.3
11_14	M+	0	M-	0	M+	0	M-	2.9	11_14	M+	6.9	M-	1.4	M+	13	M-	1.8

## Sheet: Fig3d
Days_AHS	Conditions	Rounds_Cell_division	Conditions	Rounds_Cell_division	Conditions	Rounds_Cell_division
1	Yeast_rich	1.8	M+	1.89	M-	1.85
2	Yeast_rich	3.1	M+	3.27	M-	2.93
3	Yeast_rich	5.6	M+	4.76	M-	4.01
4	Yeast_rich	8	M+	6.18	M-	5.03

## Sheet: Fig3e
	Conditions	Egg_number	Conditions	Egg_number	Conditions	Egg_number	Conditions	Egg_number	Conditions	Egg_number	Conditions	Egg_number
	M+_2D	18	M-_2D	2	M+_3D	20	M-_3D	8	M+_4D	29	M-_4D	6
	M+_2D	14	M-_2D	6	M+_3D	8	M-_3D	6	M+_4D	36	M-_4D	9
	M+_2D	9	M-_2D	7	M+_3D	11	M-_3D	7	M+_4D	24	M-_4D	4
	M+_2D	4	M-_2D	3	M+_3D	13	M-_3D	6	M+_4D	34	M-_4D	4
	M+_2D	14	M-_2D	2	M+_3D	25	M-_3D	8	M+_4D	19	M-_4D	8
	M+_2D	2	M-_2D	7	M+_3D	22	M-_3D	11	M+_4D	39	M-_4D	5
	M+_2D	12	M-_2D	3	M+_3D	21	M-_3D	10	M+_4D	21	M-_4D	6
	M+_2D	18	M-_2D	2	M+_3D	21	M-_3D	12	M+_4D	23	M-_4D	15
	M+_2D	0	M-_2D	1	M+_3D	30	M-_3D	10	M+_4D	20	M-_4D	17
	M+_2D	0	M-_2D	1	M+_3D	7	M-_3D	6	M+_4D	23	M-_4D	14
	M+_2D	4	M-_2D	4	M+_3D	14	M-_3D	5	M+_4D	36	M-_4D	12
	M+_2D	1	M-_2D	6	M+_3D	14	M-_3D	7	M+_4D	22	M-_4D	20
	M+_2D	3			M+_3D	18	M-_3D	3	M+_4D	22	M-_4D	13
	M+_2D	2			M+_3D	33	M-_3D	4	M+_4D	24	M-_4D	10
	M+_2D	0			M+_3D	8	M-_3D	1	M+_4D	17	M-_4D	7
	M+_2D	10			M+_3D	5			M+_4D	25
	M+_2D	12			M+_3D	32			M+_4D	30
					M+_3D	8			M+_4D	7
					M+_3D	20
					M+_3D	26
Number of counted eggs		17		12		20		15		18		15

## Sheet: Fig4b
2D					3D
Stage	Conditions	Ratio	Conditions	Ratio	Stage	Conditions	Ratio	Conditions	Ratio
1	M+	0	M-	0	1	M+	0	M-	0
2	M+	0	M-	0	2	M+	0	M-	0
3	M+	0	M-	0	3	M+	0	M-	0
4	M+	0	M-	0	4	M+	0	M-	0
5	M+	1.4	M-	4.5	5	M+	0	M-	0.9
6	M+	2.7	M-	26.9	6	M+	5.5	M-	15.5
7	M+	24.7	M-	43.3	7	M+	20.5	M-	32.8
8	M+	21.9	M-	16.4	8	M+	15.1	M-	24.1
9	M+	9.6	M-	1.5	9	M+	7.5	M-	2.6
10	M+	13.7	M-	0	10	M+	7.5	M-	6
11_14	M+	26	M-	7.5	11_14	M+	43.8	M-	18.1

## Sheet: Fig4d
Conditions	TUNEL_ratio
UASp_p35_M+	49.5
UASp_p35_M-	59
NN_p35_M+	19
NN_p35_M-	22.2
NN_DCP-1_M+	22.52
NN_DCP-1_M-	10.8
NN_DIAP_M+	22.13
NN_DIAP_M-	20.96

[truncated: 18 more sheets: Fig4e, Fig4f, Fig5a, Fig5b, Fig5c, Fig5d, Fig5e, Sheet1, Sheet2, Sheet3, Fig5f, Fig6a, Fig6b, Fig6c, Fig7a, Fig7b, Fig7d, Sheet24]
