# Supplementary material for: Microbes control Drosophila germline stem cell increase and egg maturation through hormonal pathways
Source: Commun Biol. 2023 Dec 20;6:1287. doi: 10.1038/s42003-023-05660-x (PMC10733356; doi:10.1038/s42003-023-05660-x)
Supplement: Supplementary file 4 — Supplementary Data 2 [file 42003_2023_5660_MOESM4_ESM.xlsx]

## Sheet: SF1
SF1a	Conditions	Egg_number	Conditions	Egg_number	Conditions	Egg_number	Conditions	Egg_number	Conditions	Egg_number	Conditions	Egg_number		SF1b	Conditions	Egg_number	Conditions	Egg_number	Conditions	Egg_number	Conditions	Egg_number	Conditions	Egg_number	Conditions	Egg_number		SF1c	Conditions	Laid_eggs	Conditions	Laid_eggs		SF1d	Conditions	Hatch_Rate	Conditions	Hatch_Rate		SF1e	Conditions	Egg_number	Conditions	Egg_number	Conditions	Egg_number	Conditions	Egg_number	Conditions
	0_M-	5	1_M+	7	2_M+	24	5_M+	26	12-15_M+	30	20-25_M+	31			0Day	9	1Day	13	3Day	36	4Day	25	5Day	42	6Day	14			M+	45	M-	48			M+	48.89	M-	70.83			Control	10	Wash_M-	11	Wash_M+	33	Wash_fly	10	Heat_Wash_M+
	0_M-	10	1_M+	13	2_M+	30	5_M+	18	12-15_M+	24	20-25_M+	17			0Day	6	1Day	10	3Day	28	4Day	29	5Day	22	6Day	9			M+	43	M-	40			M+	72.09	M-	82.5			Control	11	Wash_M-	8	Wash_M+	34	Wash_fly	24	Heat_Wash_M+
	0_M-	12	1_M+	8	2_M+	23	5_M+	28	12-15_M+	27	20-25_M+	31			0Day	13	1Day	6	3Day	25	4Day	26	5Day	35	6Day	12			M+	108	M-	34			M+	48.15	M-	76.47			Control	10	Wash_M-	9	Wash_M+	28	Wash_fly	22	Heat_Wash_M+
	0_M-	12	1_M+	11	2_M+	21	5_M+	39	12-15_M+	30	20-25_M+	20			0Day	11	1Day	13	3Day	24	4Day	20	5Day	39	6Day	12			M+	84	M-	54			M+	71.43	M-	53.7			Control	8	Wash_M-	10	Wash_M+	11	Wash_fly	19	Heat_Wash_M+
	0_M-	6	1_M+	23	2_M+	9	5_M+	25	12-15_M+	27	20-25_M+	23			0Day	11	1Day	10	3Day	19	4Day	30	5Day	31	6Day	15			M+	93	M-	49			M+	64.52	M-	55.1			Control	11	Wash_M-	15	Wash_M+	30	Wash_fly	20	Heat_Wash_M+
	0_M-	6	1_M+	23	2_M+	11	5_M+	34	12-15_M+	25	20-25_M+	25			0Day	8	1Day	8	3Day	35	4Day	38	5Day	22	6Day	24			M+	129	M-	74			M+	69.77	M-	70.27			Control	8	Wash_M-	8	Wash_M+	34	Wash_fly	11	Heat_Wash_M+
	0_M-	13	1_M+	10	2_M+	10	5_M+	27	12-15_M+	32	20-25_M+	23			0Day	5	1Day	10	3Day	29	4Day	23	5Day	33	6Day	11			M+	109	M-	52			M+	21.1	M-	73.08			Control	5	Wash_M-	14	Wash_M+	23	Wash_fly	26	Heat_Wash_M+
	0_M-	10	1_M+	10	2_M+	11	5_M+	11	12-15_M+	25	20-25_M+	22			0Day	8	1Day	13	3Day	13	4Day	21	5Day	25	6Day	20			M+	128	M-	35			M+	66.41	M-	25.71			Control	11	Wash_M-	11	Wash_M+	21	Wash_fly	17	Heat_Wash_M+
	0_M-	12	1_M+	10	2_M+	10	5_M+	32	12-15_M+	21	20-25_M+	10			0Day	9	1Day	16	3Day	25	4Day	20	5Day	39	6Day	11			M+	61	M-	53			M+	31.15	M-	56.6			Control	10	Wash_M-	9	Wash_M+	5	Wash_fly	17	Heat_Wash_M+
	0_M-	11	1_M+	10	2_M+	8	5_M+	37	12-15_M+	25	20-25_M+	19			0Day	11	1Day	15	3Day	21	4Day	27	5Day	38	6Day	8			M+	79	M-	20			M+	72.15	M-	65			Control	9	Wash_M-	11	Wash_M+	22	Wash_fly	21	Heat_Wash_M+
	0_M-	9	1_M+	21	2_M+	15	5_M+	18	12-15_M+	30	20-25_M+	23			0Day	14			3Day	25					6Day	17					M-	34					M-	11.76			Control	11	Wash_M-	5	Wash_M+	18	Wash_fly	26	Heat_Wash_M+
	0_M-	9	1_M+	13	2_M+	14	5_M+	26	12-15_M+	27	20-25_M+	25			0Day	5			3Day	21					6Day	12					M-	42					M-	47.62			Control	8	Wash_M-	12	Wash_M+	24	Wash_fly	7	Heat_Wash_M+
	0_M-	9	1_M+	11	2_M+	13	5_M+	13	12-15_M+	30	20-25_M+	30			0Day	8			3Day	23					6Day	8					M-	49					M-	81.63			Control	14	Wash_M-	10	Wash_M+	25	Wash_fly	19	Heat_Wash_M+
	0_M-	8	1_M+	3	2_M+	8	5_M+	18	12-15_M+	26	20-25_M+	29			0Day	10			3Day	30					6Day	30					M-	28					M-	32.14			Control	12	Wash_M-	5	Wash_M+	14	Wash_fly	21	Heat_Wash_M+
	0_M-	5	1_M+	10	2_M+	12	5_M+	26	12-15_M+	31	20-25_M+	19			0Day	12									6Day	24		Number of counted eggs		10		15		Number of counted eggs		10		14			Control	12			Wash_M+	18			Heat_Wash_M+
	0_M-	7	1_M+	13	2_M+	11	5_M+	23	12-15_M+	20	20-25_M+	23			0Day	12																									Control	9			Wash_M+	23			Heat_Wash_M+
	0_M-	9	1_M+	10	2_M+	9	5_M+	26	12-15_M+	14	20-25_M+	24			0Day	9																									Control	12			Wash_M+	7			Heat_Wash_M+
	0_M-	10	1_M+	13	2_M+	11	5_M+	31	12-15_M+	11	20-25_M+	33			0Day	9																									Control	7			Wash_M+	8			Heat_Wash_M+
	0_M-	9	1_M+	19	2_M+	15	5_M+	21	12-15_M+	23	20-25_M+	33			0Day	8																									Control	9			Wash_M+	41			Heat_Wash_M+
	0_M-	9	1_M+	15			5_M+	17	12-15_M+	24	20-25_M+	17			0Day	8																									Control	11			Wash_M+	22			Heat_Wash_M+
	0_M-	12	1_M+	11			5_M+	33	12-15_M+	15	20-25_M+	13			0Day	15																									Control	10			Wash_M+	26			Heat_Wash_M+
	0_M-	11	1_M+	11			5_M+	34	12-15_M+	20	20-25_M+	17			0Day	13																									Control	11			Wash_M+	16			Heat_Wash_M+
	0_M-	10	1_M+	10			5_M+	27	12-15_M+	17	20-25_M+	12			0Day	5																									Control	9			Wash_M+	17			Heat_Wash_M+
	0_M-	4	1_M+	8			5_M+	20	12-15_M+	22	20-25_M+	23			0Day	6																									Control	8			Wash_M+	9			Heat_Wash_M+
	0_M-	9	1_M+	11			5_M+	22	12-15_M+	13	20-25_M+	31			0Day	10																									Control	8			Wash_M+	43			Heat_Wash_M+
	0_M-	11	1_M+	10			5_M+	29	12-15_M+	21	20-25_M+	29			0Day	11																									Control	10			Wash_M+	20			Heat_Wash_M+
	0_M-	11	1_M+	9			5_M+	17	12-15_M+	12	20-25_M+	22			0Day	14																									Control	9			Wash_M+	16
	0_M-	10	1_M+	9			5_M+	25	12-15_M+	5	20-25_M+	8			0Day	13																									Control	5			Wash_M+	13
	0_M-	10					5_M+	38	12-15_M+	21	20-25_M+	27			0Day	9																									Control	10			Wash_M+	17
	0_M-	10					5_M+	36	12-15_M+	22	20-25_M+	12			0Day	8																									Control	6			Wash_M+	27
	0_M-	7					5_M+	39	12-15_M+	15	20-25_M+	22			0Day	9																									Control	11			Wash_M+	5
	0_M-	8					5_M+	15	12-15_M+	22	20-25_M+	20			0Day	12																									Control	8			Wash_M+	14
	0_M-	9					5_M+	35	12-15_M+	17	20-25_M+	29			0Day	8																									Control	9			Wash_M+	10
	0_M-	12					5_M+	22	12-15_M+	9	20-25_M+	13			0Day	5																									Control	6			Wash_M+	17
	0_M-	9					5_M+	24			20-25_M+	13			0Day	8																									Control	14			Wash_M+	30
	0_M-	11					5_M+	34			20-25_M+	13			0Day	11																									Control	11			Wash_M+	20
	0_M-	10					5_M+	20			20-25_M+	20			0Day	9																									Control	7			Wash_M+	4
	0_M-	12					5_M+	31			20-25_M+	17			0Day	11																									Control	5			Wash_M+	10
	0_M-	7					5_M+	22			20-25_M+	16			0Day	11																									Control	10			Wash_M+	31
	0_M-	9					5_M+	32			20-25_M+	13			0Day	9																									Control	10
							5_M+	25			20-25_M+	8			0Day	9																									Control	10
							5_M+	28			20-25_M+	16			0Day	10																								Number of counted eggs		41		14		39		14
							5_M+	34			20-25_M+	13			0Day	15
							5_M+	19							0Day	13
							5_M+	25							0Day	8
							5_M+	11							0Day	6
							5_M+	36							0Day	11
							5_M+	25							0Day	16
							5_M+	17							0Day	11
							5_M+	40							0Day	9
							5_M+	28							0Day	6
							5_M+	26							0Day	12
							5_M+	13							0Day	11
Number of counted eggs		40		28		19		53		34		43			0Day	8
														Number of counted eggs		54		10		14		10		10		15
[truncated: 24 more columns]

## Sheet: SF2
SF2d	Conditions	Egg_number	Conditions	Egg_number	Conditions	Egg_number	Conditions	Egg_number	Conditions	Egg_number	Conditions	Egg_number	Conditions	Egg_number	Conditions	Egg_number	Conditions	Egg_number		SF2e	Cell_number	Conditions	Number	Conditions	Number	Conditions	Number	Conditions	Number	Conditions	Number	Conditions	Number	Conditions	Number	Conditions	Number	Conditions	Number		SF2f	Cell_number	Conditions	Number	Conditions	Number	Conditions	Number
	M+_N	32	M+_tBH	33	AP_N	36	LB_tBH	24	LP_tBH	10	PBS_N	16	PBS_tBH	12	M-_N	20	M-_tBH	13			1	M+_N	10	M+_tBH	42	AP_N	17	LB_tBH	35	LP_tBH	18	PBS_N	38	PBS_tBH	42	M-_N	32	M-_tBH	35			1	M+	5	M-	18	GF	22
	M+_N	42	M+_tBH	23	AP_N	19	LB_tBH	20	LP_tBH	10	PBS_N	15	PBS_tBH	15	M-_N	4	M-_tBH	13			2	M+_N	36	M+_tBH	66	AP_N	60	LB_tBH	84	LP_tBH	72	PBS_N	36	PBS_tBH	52	M-_N	32	M-_tBH	29			2	M+	16	M-	62	GF	64
	M+_N	42	M+_tBH	25	AP_N	32	LB_tBH	19	LP_tBH	47	PBS_N	7	PBS_tBH	16	M-_N	12	M-_tBH	10			3	M+_N	36	M+_tBH	31	AP_N	26	LB_tBH	52	LP_tBH	46	PBS_N	10	PBS_tBH	15	M-_N	13	M-_tBH	25			3	M+	28	M-	25	GF	32
	M+_N	46	M+_tBH	11	AP_N	31	LB_tBH	36	LP_tBH	21	PBS_N	12	PBS_tBH	16	M-_N	5	M-_tBH	18			4	M+_N	3	M+_tBH	6	AP_N	3	LB_tBH	13	LP_tBH	19	PBS_N	1	PBS_tBH	3	M-_N	0	M-_tBH	3			4	M+	15	M-	11	GF	3
	M+_N	40	M+_tBH	31	AP_N	40	LB_tBH	25	LP_tBH	27	PBS_N	5	PBS_tBH	15	M-_N	8	M-_tBH	5			Number of counted eggs		85		145		106		184		155		85		112		77		92			Number of counted eggs		64		116		121
	M+_N	21	M+_tBH	26	AP_N	30	LB_tBH	17	LP_tBH	21	PBS_N	10	PBS_tBH	18	M-_N	5	M-_tBH	7
	M+_N	23	M+_tBH	9	AP_N	45	LB_tBH	36	LP_tBH	33	PBS_N	18	PBS_tBH	13	M-_N	15	M-_tBH	8
	M+_N	18	M+_tBH	29	AP_N	56	LB_tBH	22	LP_tBH	35	PBS_N	20	PBS_tBH	16	M-_N	20	M-_tBH	5
	M+_N	14	M+_tBH	26	AP_N	19	LB_tBH	13	LP_tBH	31	PBS_N	5	PBS_tBH	18	M-_N	27	M-_tBH	8
	M+_N	16	M+_tBH	10	AP_N	43	LB_tBH	14	LP_tBH	31	PBS_N	14	PBS_tBH	16	M-_N	14	M-_tBH	7
	M+_N	19	M+_tBH	16	AP_N	46	LB_tBH	14	LP_tBH	28	PBS_N	4			M-_N	15	M-_tBH	9
	M+_N	38	M+_tBH	24	AP_N	17	LB_tBH	32	LP_tBH	31	PBS_N	7			M-_N	12	M-_tBH	7
	M+_N	48	M+_tBH	28			LB_tBH	23	LP_tBH	19	PBS_N	20					M-_tBH	18
	M+_N	28	M+_tBH	15			LB_tBH	20	LP_tBH	25	PBS_N	15					M-_tBH	6
			M+_tBH	27			LB_tBH	24	LP_tBH	44	PBS_N	21					M-_tBH	8
			M+_tBH	24					LP_tBH	21							M-_tBH	6
			M+_tBH	22					LP_tBH	20
			M+_tBH	10					LP_tBH	7
			M+_tBH	23					LP_tBH	5
			M+_tBH	15					LP_tBH	29
Number of counted eggs		14		20		12		15		20		15		10		12		16

## Sheet: SF3
SF3a	Conditions	Ratio	SF3b	Conditions	Egg_number	Conditions	Egg_number	Conditions	Egg_number	Conditions	Egg_number	SF3c	Stage	Conditions	Ratio	Conditions	Ratio	Conditions	Ratio	Conditions	Ratio	SF3d	Conditions	Egg_number	Conditions	Egg_number	Conditions	Egg_number	Conditions	Egg_number		SF3e	Stage	Conditions	Ratio	Conditions	Ratio	Conditions	Ratio	Conditions	Ratio		SF3f	Conditions	Egg_number	Conditions	Egg_number	Conditions	Egg_number
	NN_M+	17.4		UASp_p35_M+	24	UASp_p35_M-	17	NN_DCP-1_M+	27	NN_DCP-1_M-	3		1	UASp_p35_M+	0	UASp_p35_M-	0	NN_DCP_1_M+	0	NN_DCP_1_M-	0		UASp_p35_M+	20	UASp_p35_M-	2	NN_DIAP_M+	22	NN_DIAP_M-	6			1	UASp_p35_M+	0	UASp_p35_M-	0	NN_DIAP_M+	0	NN_DIAP_M-	0			NN_M+	51	NN_M-	11	NN_Atg1_M+	36
	NN_M-	48.7		UASp_p35_M+	31	UASp_p35_M-	6	NN_DCP-1_M+	37	NN_DCP-1_M-	1		2	UASp_p35_M+	0	UASp_p35_M-	0	NN_DCP_1_M+	0	NN_DCP_1_M-	0		UASp_p35_M+	15	UASp_p35_M-	2	NN_DIAP_M+	35	NN_DIAP_M-	9			2	UASp_p35_M+	0	UASp_p35_M-	0	NN_DIAP_M+	0	NN_DIAP_M-	0			NN_M+	25	NN_M-	15	NN_Atg1_M+	16
	NN_Atg1_M+	39.1		UASp_p35_M+	35	UASp_p35_M-	14	NN_DCP-1_M+	28	NN_DCP-1_M-	6		3	UASp_p35_M+	0	UASp_p35_M-	0	NN_DCP_1_M+	0	NN_DCP_1_M-	0		UASp_p35_M+	7	UASp_p35_M-	2	NN_DIAP_M+	35	NN_DIAP_M-	10			3	UASp_p35_M+	0	UASp_p35_M-	0	NN_DIAP_M+	0	NN_DIAP_M-	0			NN_M+	30	NN_M-	10	NN_Atg1_M+	32
	NN_Atg1_M-	45.5		UASp_p35_M+	32	UASp_p35_M-	8	NN_DCP-1_M+	31	NN_DCP-1_M-	3		4	UASp_p35_M+	0	UASp_p35_M-	0	NN_DCP_1_M+	0	NN_DCP_1_M-	1.497		UASp_p35_M+	19	UASp_p35_M-	1	NN_DIAP_M+	35	NN_DIAP_M-	6			4	UASp_p35_M+	0	UASp_p35_M-	0	NN_DIAP_M+	0	NN_DIAP_M-	0			NN_M+	37	NN_M-	11	NN_Atg1_M+	40
				UASp_p35_M+	13	UASp_p35_M-	1	NN_DCP-1_M+	29	NN_DCP-1_M-	5		5	UASp_p35_M+	0	UASp_p35_M-	0	NN_DCP_1_M+	0	NN_DCP_1_M-	2.994		UASp_p35_M+	23	UASp_p35_M-	3	NN_DIAP_M+	10	NN_DIAP_M-	6			5	UASp_p35_M+	0	UASp_p35_M-	2.41	NN_DIAP_M+	0.459	NN_DIAP_M-	0			NN_M+	47	NN_M-	4	NN_Atg1_M+	13
				UASp_p35_M+	16	UASp_p35_M-	11	NN_DCP-1_M+	31	NN_DCP-1_M-	6		6	UASp_p35_M+	1.887	UASp_p35_M-	1.869	NN_DCP_1_M+	0.971	NN_DCP_1_M-	17.365		UASp_p35_M+	8	UASp_p35_M-	2	NN_DIAP_M+	39	NN_DIAP_M-	8			6	UASp_p35_M+	2.439	UASp_p35_M-	8.434	NN_DIAP_M+	0.459	NN_DIAP_M-	4			NN_M+	28	NN_M-	13	NN_Atg1_M+	17
				UASp_p35_M+	22	UASp_p35_M-	20	NN_DCP-1_M+	27	NN_DCP-1_M-	5		7	UASp_p35_M+	4.717	UASp_p35_M-	13.084	NN_DCP_1_M+	4.531	NN_DCP_1_M-	32.934		UASp_p35_M+	25	UASp_p35_M-	1	NN_DIAP_M+	38	NN_DIAP_M-	10			7	UASp_p35_M+	14.634	UASp_p35_M-	40.964	NN_DIAP_M+	8.257	NN_DIAP_M-	30.667			NN_M+	35	NN_M-	8	NN_Atg1_M+	17
				UASp_p35_M+	34	UASp_p35_M-	8	NN_DCP-1_M+	57	NN_DCP-1_M-	2		8	UASp_p35_M+	19.811	UASp_p35_M-	26.168	NN_DCP_1_M+	11.974	NN_DCP_1_M-	26.946		UASp_p35_M+	35	UASp_p35_M-	1	NN_DIAP_M+	13	NN_DIAP_M-	10			8	UASp_p35_M+	12.195	UASp_p35_M-	10.843	NN_DIAP_M+	7.798	NN_DIAP_M-	22.667			NN_M+	32	NN_M-	12	NN_Atg1_M+	20
				UASp_p35_M+	23	UASp_p35_M-	14	NN_DCP-1_M+	18	NN_DCP-1_M-	5		9	UASp_p35_M+	1.887	UASp_p35_M-	6.542	NN_DCP_1_M+	6.149	NN_DCP_1_M-	2.395		UASp_p35_M+	41	UASp_p35_M-	5	NN_DIAP_M+	40	NN_DIAP_M-	8			9	UASp_p35_M+	2.439	UASp_p35_M-	10.843	NN_DIAP_M+	2.294	NN_DIAP_M-	2.667			NN_M+	42	NN_M-	9	NN_Atg1_M+	35
				UASp_p35_M+	37			NN_DCP-1_M+	33	NN_DCP-1_M-	10		10	UASp_p35_M+	16.981	UASp_p35_M-	10.28	NN_DCP_1_M+	4.531	NN_DCP_1_M-	1.796		UASp_p35_M+	30	UASp_p35_M-	1	NN_DIAP_M+	31	NN_DIAP_M-	7			10	UASp_p35_M+	15.854	UASp_p35_M-	19.277	NN_DIAP_M+	12.385	NN_DIAP_M-	12.667			NN_M+	48	NN_M-	9	NN_Atg1_M+	36
								NN_DCP-1_M+	37	NN_DCP-1_M-	8		11_14	UASp_p35_M+	54.717	UASp_p35_M-	42.056	NN_DCP_1_M+	71.845	NN_DCP_1_M-	14.072		UASp_p35_M+	17	UASp_p35_M-	8	NN_DIAP_M+	25	NN_DIAP_M-	3			11_14	UASp_p35_M+	52.439	UASp_p35_M-	7.229	NN_DIAP_M+	68.349	NN_DIAP_M-	27.333			NN_M+	39	NN_M-	17	NN_Atg1_M+	30
								NN_DCP-1_M+	21	NN_DCP-1_M-	5												UASp_p35_M+	26	UASp_p35_M-	10	NN_DIAP_M+	35	NN_DIAP_M-	7														NN_M+	42	NN_M-	15	NN_Atg1_M+	46
								NN_DCP-1_M+	13	NN_DCP-1_M-	7												UASp_p35_M+	12	UASp_p35_M-	4	NN_DIAP_M+	31	NN_DIAP_M-	6														NN_M+	42	NN_M-	9	NN_Atg1_M+	48
								NN_DCP-1_M+	35	NN_DCP-1_M-	3												UASp_p35_M+	17	UASp_p35_M-	5	NN_DIAP_M+	8	NN_DIAP_M-	7														NN_M+	39	NN_M-	10	NN_Atg1_M+	46
								NN_DCP-1_M+	8	NN_DCP-1_M-	4												UASp_p35_M+	40	UASp_p35_M-	9	NN_DIAP_M+	41	NN_DIAP_M-	8														NN_M+	47	NN_M-	8	NN_Atg1_M+	40
								NN_DCP-1_M+	23	NN_DCP-1_M-	4												UASp_p35_M+	32	UASp_p35_M-	6	NN_DIAP_M+	27	NN_DIAP_M-	6														NN_M+	29	NN_M-	8	NN_Atg1_M+	37
								NN_DCP-1_M+	23	NN_DCP-1_M-	9														UASp_p35_M-	9	NN_DIAP_M+	38	NN_DIAP_M-	9														NN_M+	29	NN_M-	9	NN_Atg1_M+	39
								NN_DCP-1_M+	25	NN_DCP-1_M-	2														UASp_p35_M-	9	NN_DIAP_M+	32	NN_DIAP_M-	12														NN_M+	40	NN_M-	9
								NN_DCP-1_M+	22	NN_DCP-1_M-	11														UASp_p35_M-	10	NN_DIAP_M+	33	NN_DIAP_M-	3														NN_M+	37	NN_M-	13
								NN_DCP-1_M+	22	NN_DCP-1_M-	6														UASp_p35_M-	9	NN_DIAP_M+	27	NN_DIAP_M-	11														NN_M+	41	NN_M-	10
								NN_DCP-1_M+	31	NN_DCP-1_M-	4														UASp_p35_M-	9	NN_DIAP_M+	16	NN_DIAP_M-	9														NN_M+	58	NN_M-	9
			Number of counted eggs		10		9		21		21														UASp_p35_M-	5	NN_DIAP_M+	9	NN_DIAP_M-	13														NN_M+	34	NN_M-	7
																									UASp_p35_M-	6	NN_DIAP_M+	27	NN_DIAP_M-	8														NN_M+	43	NN_M-	8
																									UASp_p35_M-	5	NN_DIAP_M+	18	NN_DIAP_M-	5														NN_M+	41	NN_M-	11
																									UASp_p35_M-	18	NN_DIAP_M+	16	NN_DIAP_M-	4																NN_M-	10
																									UASp_p35_M-	9	NN_DIAP_M+	14	NN_DIAP_M-	15																NN_M-	10
																											NN_DIAP_M+	5	NN_DIAP_M-	11																NN_M-	9
																											NN_DIAP_M+	7	NN_DIAP_M-	10																NN_M-	11
																											NN_DIAP_M+	15	NN_DIAP_M-	4																NN_M-	11
																											NN_DIAP_M+	7	NN_DIAP_M-	2													Number of counted eggs		24		29		17
																											NN_DIAP_M+	36	NN_DIAP_M-	3
																											NN_DIAP_M+	4	NN_DIAP_M-	7
																											NN_DIAP_M+	7
																						Number of counted eggs		16		26		33		32
[truncated: 38 more columns]

## Sheet: SF4
SF4a	Conditions	Egg_number	Conditions	Egg_number	Conditions	Egg_number	Conditions	Egg_number	Conditions	Egg_number	Conditions	Egg_number	Conditions	Egg_number	Conditions	Egg_number	Conditions	Egg_number	Conditions	Egg_number	Conditions	Egg_number	Conditions	Egg_number		SF4b	Conditions	Egg_number	Conditions	Egg_number	Conditions	Egg_number	Conditions	Egg_number	SF4c	Cell_number	Conditions	Number	Conditions	Number	Conditions	Number	Conditions	Number		SF4d	Cell_number	Conditions	Number
	cg_SLIF_M+	40	cg_SLIF_M-	14	lip2_rpr_M+	15	lip2_rpr_M-	7	lip3_rpr_M+	11	lip3_rpr_M-	4	dlip6-41_M+	20	dlip6-41_M-	6	Akh1_M+	5	Akh1_M-	6	Aug21_NiPP_M+	10	Aug21_NiPP_M-	7			M+	28	M-	28	Krhl_M+	24	Krhl_M-	27		1	M+	8	M-	27	KrhI_M+	14	KrhI_M-	10			1	Tj_M+	0
	cg_SLIF_M+	22	cg_SLIF_M-	17	lip2_rpr_M+	14	lip2_rpr_M-	7	lip3_rpr_M+	22	lip3_rpr_M-	1	dlip6-41_M+	6	dlip6-41_M-	8	Akh1_M+	12	Akh1_M-	7	Aug21_NiPP_M+	16	Aug21_NiPP_M-	4			M+	26	M-	19	Krhl_M+	20	Krhl_M-	39		2	M+	56	M-	50	KrhI_M+	49	KrhI_M-	33			2	Tj_M+	0
	cg_SLIF_M+	30	cg_SLIF_M-	20	lip2_rpr_M+	5	lip2_rpr_M-	5	lip3_rpr_M+	9	lip3_rpr_M-	4	dlip6-41_M+	28	dlip6-41_M-	5	Akh1_M+	3	Akh1_M-	4	Aug21_NiPP_M+	44	Aug21_NiPP_M-	8			M+	39	M-	10	Krhl_M+	18	Krhl_M-	3		3	M+	75	M-	28	KrhI_M+	35	KrhI_M-	35			3	Tj_M+	1
	cg_SLIF_M+	38	cg_SLIF_M-	20	lip2_rpr_M+	26	lip2_rpr_M-	2	lip3_rpr_M+	11	lip3_rpr_M-	5	dlip6-41_M+	22	dlip6-41_M-	9	Akh1_M+	41	Akh1_M-	1	Aug21_NiPP_M+	8	Aug21_NiPP_M-	4			M+	25	M-	11	Krhl_M+	7	Krhl_M-	46		4	M+	16	M-	6	KrhI_M+	12	KrhI_M-	14			4	Tj_M+	18
	cg_SLIF_M+	32	cg_SLIF_M-	14	lip2_rpr_M+	11	lip2_rpr_M-	7	lip3_rpr_M+	5	lip3_rpr_M-	2	dlip6-41_M+	32	dlip6-41_M-	10	Akh1_M+	28	Akh1_M-	8	Aug21_NiPP_M+	1	Aug21_NiPP_M-	9			M+	35	M-	12	Krhl_M+	22	Krhl_M-	6		Number of counted eggs		155		111		110		92			5	Tj_M+	29
	cg_SLIF_M+	23	cg_SLIF_M-	13	lip2_rpr_M+	1	lip2_rpr_M-	11	lip3_rpr_M+	22	lip3_rpr_M-	3	dlip6-41_M+	8	dlip6-41_M-	4	Akh1_M+	28	Akh1_M-	8	Aug21_NiPP_M+	10	Aug21_NiPP_M-	3			M+	49	M-	14	Krhl_M+	17	Krhl_M-	3													6	Tj_M+	16
	cg_SLIF_M+	32	cg_SLIF_M-	10	lip2_rpr_M+	23	lip2_rpr_M-	3	lip3_rpr_M+	27	lip3_rpr_M-	3	dlip6-41_M+	7	dlip6-41_M-	2	Akh1_M+	14	Akh1_M-	4	Aug21_NiPP_M+	31	Aug21_NiPP_M-	4			M+	24	M-	13	Krhl_M+	19	Krhl_M-	8													7	Tj_M+	1
	cg_SLIF_M+	26	cg_SLIF_M-	16	lip2_rpr_M+	22	lip2_rpr_M-	13	lip3_rpr_M+	8	lip3_rpr_M-	3	dlip6-41_M+	16	dlip6-41_M-	8	Akh1_M+	6	Akh1_M-	3	Aug21_NiPP_M+	17	Aug21_NiPP_M-	9			M+	40	M-	8	Krhl_M+	16	Krhl_M-	34													8	Tj_M+	0
	cg_SLIF_M+	16	cg_SLIF_M-	12	lip2_rpr_M+	19	lip2_rpr_M-	7	lip3_rpr_M+	21	lip3_rpr_M-	6	dlip6-41_M+	13	dlip6-41_M-	9	Akh1_M+	2	Akh1_M-	5	Aug21_NiPP_M+	3	Aug21_NiPP_M-	3			M+	20	M-	13	Krhl_M+	11	Krhl_M-	20													9	Tj_M+	1
	cg_SLIF_M+	32	cg_SLIF_M-	13	lip2_rpr_M+	5	lip2_rpr_M-	5	lip3_rpr_M+	9	lip3_rpr_M-	4	dlip6-41_M+	16	dlip6-41_M-	12	Akh1_M+	27	Akh1_M-	4	Aug21_NiPP_M+	2	Aug21_NiPP_M-	7			M+	21	M-	16	Krhl_M+	15	Krhl_M-	21													Number of counted eggs		66
	cg_SLIF_M+	38	cg_SLIF_M-	19	lip2_rpr_M+	6	lip2_rpr_M-	3	lip3_rpr_M+	22	lip3_rpr_M-	3	dlip6-41_M+	21	dlip6-41_M-	8	Akh1_M+	10	Akh1_M-	1	Aug21_NiPP_M+	7	Aug21_NiPP_M-	2			M+	37	M-	31	Krhl_M+	0	Krhl_M-	27
	cg_SLIF_M+	30	cg_SLIF_M-	12	lip2_rpr_M+	30	lip2_rpr_M-	3	lip3_rpr_M+	10	lip3_rpr_M-	8	dlip6-41_M+	18	dlip6-41_M-	9	Akh1_M+	12	Akh1_M-	2	Aug21_NiPP_M+	27	Aug21_NiPP_M-	2			M+	41	M-	11	Krhl_M+	4
	cg_SLIF_M+	14	cg_SLIF_M-	11	lip2_rpr_M+	5	lip2_rpr_M-	5	lip3_rpr_M+	30	lip3_rpr_M-	1	dlip6-41_M+	3	dlip6-41_M-	5	Akh1_M+	21	Akh1_M-	1	Aug21_NiPP_M+	37	Aug21_NiPP_M-	1			M+	18	M-	16	Krhl_M+	26
	cg_SLIF_M+	28	cg_SLIF_M-	15	lip2_rpr_M+	11	lip2_rpr_M-	2	lip3_rpr_M+	14	lip3_rpr_M-	1	dlip6-41_M+	31	dlip6-41_M-	5	Akh1_M+	28	Akh1_M-	1	Aug21_NiPP_M+	7					M+	37	M-	17	Krhl_M+	7
	cg_SLIF_M+	32	cg_SLIF_M-	22	lip2_rpr_M+	20	lip2_rpr_M-	5	lip3_rpr_M+	8	lip3_rpr_M-	2	dlip6-41_M+	21	dlip6-41_M-	6	Akh1_M+	26	Akh1_M-	2	Aug21_NiPP_M+	32					M+	27	M-	33
	cg_SLIF_M+	17	cg_SLIF_M-	19	lip2_rpr_M+	18	lip2_rpr_M-	6	lip3_rpr_M+	22	lip3_rpr_M-	1	dlip6-41_M+	23	dlip6-41_M-	3	Akh1_M+	11	Akh1_M-	2	Aug21_NiPP_M+	30					M+	38	M-	16
	cg_SLIF_M+	31	cg_SLIF_M-	20	lip2_rpr_M+	9	lip2_rpr_M-	3	lip3_rpr_M+	20	lip3_rpr_M-	2	dlip6-41_M+	16	dlip6-41_M-	9	Akh1_M+	5	Akh1_M-	1	Aug21_NiPP_M+	11					M+	19	M-	16
	cg_SLIF_M+	41	cg_SLIF_M-	15	lip2_rpr_M+	19	lip2_rpr_M-	4	lip3_rpr_M+	19	lip3_rpr_M-	4	dlip6-41_M+	19	dlip6-41_M-	4	Akh1_M+	12	Akh1_M-	2	Aug21_NiPP_M+	26					M+	23	M-	11
	cg_SLIF_M+	25	cg_SLIF_M-	19	lip2_rpr_M+	5	lip2_rpr_M-	6	lip3_rpr_M+	15	lip3_rpr_M-	5	dlip6-41_M+	16	dlip6-41_M-	3	Akh1_M+	1			Aug21_NiPP_M+	45					M+	44	M-	4
	cg_SLIF_M+	13	cg_SLIF_M-	17	lip2_rpr_M+	6	lip2_rpr_M-	7	lip3_rpr_M+	16	lip3_rpr_M-	6	dlip6-41_M+	11	dlip6-41_M-	5											M+	22	M-	4
	cg_SLIF_M+	26	cg_SLIF_M-	13	lip2_rpr_M+	32	lip2_rpr_M-	2	lip3_rpr_M+	12	lip3_rpr_M-	5	dlip6-41_M+	14	dlip6-41_M-	9											M+	20	M-	21
	cg_SLIF_M+	42	cg_SLIF_M-	12	lip2_rpr_M+	3	lip2_rpr_M-	5	lip3_rpr_M+	14	lip3_rpr_M-	16	dlip6-41_M+	16	dlip6-41_M-	11											M+	20	M-	17
	cg_SLIF_M+	17	cg_SLIF_M-	12	lip2_rpr_M+	39	lip2_rpr_M-	6	lip3_rpr_M+	9	lip3_rpr_M-	7	dlip6-41_M+	23	dlip6-41_M-	4											M+	32	M-	5
	cg_SLIF_M+	42	cg_SLIF_M-	16	lip2_rpr_M+	17	lip2_rpr_M-	13	lip3_rpr_M+	8	lip3_rpr_M-	5	dlip6-41_M+	16	dlip6-41_M-	10											M+	26	M-	5
	cg_SLIF_M+	38	cg_SLIF_M-	10	lip2_rpr_M+	20	lip2_rpr_M-	15	lip3_rpr_M+	17	lip3_rpr_M-	3	dlip6-41_M+	18	dlip6-41_M-	2											M+	26	M-	7
	cg_SLIF_M+	27	cg_SLIF_M-	15	lip2_rpr_M+	12	lip2_rpr_M-	4	lip3_rpr_M+	14	lip3_rpr_M-	5	dlip6-41_M+	31	dlip6-41_M-	6											M+	31	M-	13
	cg_SLIF_M+	14	cg_SLIF_M-	17	lip2_rpr_M+	23	lip2_rpr_M-	2	lip3_rpr_M+	3	lip3_rpr_M-	2	dlip6-41_M+	19	dlip6-41_M-	3											M+	43	M-	13
	cg_SLIF_M+	11	cg_SLIF_M-	10	lip2_rpr_M+	29	lip2_rpr_M-	7	lip3_rpr_M+	27	lip3_rpr_M-	3	dlip6-41_M+	27	dlip6-41_M-	6											M+	34	M-	13
	cg_SLIF_M+	39	cg_SLIF_M-	15	lip2_rpr_M+	10	lip2_rpr_M-	8	lip3_rpr_M+	11	lip3_rpr_M-	8	dlip6-41_M+	5	dlip6-41_M-	6											M+	42	M-	6
	cg_SLIF_M+	23	cg_SLIF_M-	11			lip2_rpr_M-	2	lip3_rpr_M+	16	lip3_rpr_M-	5	dlip6-41_M+	25	dlip6-41_M-	8											M+	22	M-	12
	cg_SLIF_M+	34	cg_SLIF_M-	13			lip2_rpr_M-	6	lip3_rpr_M+	7	lip3_rpr_M-	5	dlip6-41_M+	13	dlip6-41_M-												M+	17	M-	19
	cg_SLIF_M+	38	cg_SLIF_M-	13			lip2_rpr_M-	5	lip3_rpr_M+	10	lip3_rpr_M-	6	dlip6-41_M+	21	dlip6-41_M-	6											M+	29	M-	3
	cg_SLIF_M+	12	cg_SLIF_M-	19			lip2_rpr_M-	4	lip3_rpr_M+	16	lip3_rpr_M-	4	dlip6-41_M+	5	dlip6-41_M-	3											M+	24	M-	7
	cg_SLIF_M+	30	cg_SLIF_M-	11			lip2_rpr_M-	5	lip3_rpr_M+	13	lip3_rpr_M-	27	dlip6-41_M+	14	dlip6-41_M-	9											M+	31	M-	19
	cg_SLIF_M+	16	cg_SLIF_M-	10			lip2_rpr_M-	14	lip3_rpr_M+	12	lip3_rpr_M-	1	dlip6-41_M+	9	dlip6-41_M-	9											M+	30	M-	9
	cg_SLIF_M+	17	cg_SLIF_M-	11			lip2_rpr_M-	4	lip3_rpr_M+	6	lip3_rpr_M-	4	dlip6-41_M+	22	dlip6-41_M-	8											M+	20	M-	10
	cg_SLIF_M+	16	cg_SLIF_M-	11			lip2_rpr_M-	1	lip3_rpr_M+	17	lip3_rpr_M-	5	dlip6-41_M+	20	dlip6-41_M-	9											M+	40	M-	13
	cg_SLIF_M+	21	cg_SLIF_M-	13			lip2_rpr_M-	5	lip3_rpr_M+	12	lip3_rpr_M-	8	dlip6-41_M+	9	dlip6-41_M-	3											M+	24	M-	12
	cg_SLIF_M+	21	cg_SLIF_M-	9			lip2_rpr_M-	4			lip3_rpr_M-	6	dlip6-41_M+	34	dlip6-41_M-	4											M+	16	M-	15
	cg_SLIF_M+	22					lip2_rpr_M-	6			lip3_rpr_M-	6	dlip6-41_M+	11	dlip6-41_M-	6											M+	36	M-	10
	cg_SLIF_M+	40					lip2_rpr_M-	7			lip3_rpr_M-	5	dlip6-41_M+	20	dlip6-41_M-	5											M+	31	M-	8
	cg_SLIF_M+	32					lip2_rpr_M-	1			lip3_rpr_M-	3	dlip6-41_M+	12	dlip6-41_M-	3											M+	21	M-	7
	cg_SLIF_M+	27					lip2_rpr_M-	7			lip3_rpr_M-	3	dlip6-41_M+	10	dlip6-41_M-	5											M+	15	M-	10
	cg_SLIF_M+	24					lip2_rpr_M-	7			lip3_rpr_M-	8	dlip6-41_M+	4	dlip6-41_M-	2											M+	34	M-	9
	cg_SLIF_M+	19									lip3_rpr_M-	4	dlip6-41_M+	10	dlip6-41_M-	9											M+	20	M-	8
	cg_SLIF_M+	19									lip3_rpr_M-	3	dlip6-41_M+	8	dlip6-41_M-	8													M-	9
	cg_SLIF_M+	15											dlip6-41_M+	9	dlip6-41_M-	8													M-	6
	cg_SLIF_M+	36											dlip6-41_M+	22	dlip6-41_M-	7													M-	8
	cg_SLIF_M+	29											dlip6-41_M+	27	dlip6-41_M-	7													M-	10
	cg_SLIF_M+	16											dlip6-41_M+	21	dlip6-41_M-	2													M-	15
	cg_SLIF_M+	21											dlip6-41_M+	11	dlip6-41_M-	7													M-	5
	cg_SLIF_M+	37											dlip6-41_M+	31	dlip6-41_M-	10													M-	9
	cg_SLIF_M+	20											dlip6-41_M+	27	dlip6-41_M-	7													M-	6
	cg_SLIF_M+	33											dlip6-41_M+	11	dlip6-41_M-	10										Number of counted eggs		45		53		14		11
													dlip6-41_M+	11	dlip6-41_M-	12
													dlip6-41_M+	17	dlip6-41_M-	8
													dlip6-41_M+	14
													dlip6-41_M+	11
													dlip6-41_M+	20
Number of counted eggs		54		39		29		44		38		46		59		57		19		18		19		13
[truncated: 25 more columns]

## Sheet: SF5
SF5a	Conditions	Egg_number	Conditions	Egg_number	Conditions	Egg_number	Conditions	Egg_number	Conditions	Egg_number	Conditions	Egg_number	Conditions	Egg_number	Conditions	Egg_number	Conditions	Egg_number	Conditions	Egg_number	Conditions	Egg_number	Conditions	Egg_number		SF5b	Cell_number	Conditions	Number	Conditions	Number	Conditions	Number	Conditions	Number	Conditions	Number	Conditions	Number	Conditions	Number	Conditions	Number	Conditions	Number	Conditions	Number	Conditions	Number
	elav_M+	48	elav_M-	11	elav_shGFP_M+	35	elav_shGFP_M-	11	elav_EcR37058_M+	42	elav_EcR37058_M-	11	elav_EcR37059_M+	47	elav_EcR37059_M-	11	elav_gce_M+	59	elav_gce_M-	19	elav_met_M+	44	elav_met_M-	13			1	elav_M+	0	elav_M-	8	elav_shGFP_M+	0	elav_shGFP_M-	5	elav_EcR37058_M+	11	elav_EcR37058_M-	27	elav_EcR37059_M+	6	elav_EcR37059_M-	25	elav_gce_M+	4	elav_gce_M-	10	elav_met_M+	3
	elav_M+	53	elav_M-	12	elav_shGFP_M+	32	elav_shGFP_M-	11	elav_EcR37058_M+	43	elav_EcR37058_M-	7	elav_EcR37059_M+	41	elav_EcR37059_M-	19	elav_gce_M+	50	elav_gce_M-	19	elav_met_M+	48	elav_met_M-	13			2	elav_M+	25	elav_M-	42	elav_shGFP_M+	16	elav_shGFP_M-	44	elav_EcR37058_M+	63	elav_EcR37058_M-	72	elav_EcR37059_M+	52	elav_EcR37059_M-	114	elav_gce_M+	48	elav_gce_M-	59	elav_met_M+	66
	elav_M+	35	elav_M-	16	elav_shGFP_M+	40	elav_shGFP_M-	12	elav_EcR37058_M+	41	elav_EcR37058_M-	10	elav_EcR37059_M+	37	elav_EcR37059_M-	13	elav_gce_M+	61	elav_gce_M-	9	elav_met_M+	32	elav_met_M-	13			3	elav_M+	47	elav_M-	47	elav_shGFP_M+	29	elav_shGFP_M-	48	elav_EcR37058_M+	94	elav_EcR37058_M-	102	elav_EcR37059_M+	82	elav_EcR37059_M-	107	elav_gce_M+	62	elav_gce_M-	41	elav_met_M+	75
	elav_M+	49	elav_M-	13	elav_shGFP_M+	41	elav_shGFP_M-	9	elav_EcR37058_M+	49	elav_EcR37058_M-	12	elav_EcR37059_M+	45	elav_EcR37059_M-	18	elav_gce_M+	51	elav_gce_M-	9	elav_met_M+	47	elav_met_M-	17			4	elav_M+	41	elav_M-	17	elav_shGFP_M+	22	elav_shGFP_M-	23	elav_EcR37058_M+	73	elav_EcR37058_M-	36	elav_EcR37059_M+	46	elav_EcR37059_M-	49	elav_gce_M+	44	elav_gce_M-	16	elav_met_M+	48
	elav_M+	56	elav_M-	15			elav_shGFP_M-	15	elav_EcR37058_M+	33	elav_EcR37058_M-	13	elav_EcR37059_M+	44	elav_EcR37059_M-	11	elav_gce_M+	42	elav_gce_M-	16	elav_met_M+	48	elav_met_M-	9			Number of counted eggs		113		114		67		120		241		237		186		295		158		126		192
	elav_M+	43	elav_M-	9			elav_shGFP_M-	12	elav_EcR37058_M+	40	elav_EcR37058_M-	16	elav_EcR37059_M+	37	elav_EcR37059_M-	14	elav_gce_M+	48	elav_gce_M-	20	elav_met_M+	59	elav_met_M-	11
			elav_M-	32			elav_shGFP_M-	25	elav_EcR37058_M+	29	elav_EcR37058_M-	9	elav_EcR37059_M+	38	elav_EcR37059_M-	17	elav_gce_M+	73	elav_gce_M-	7	elav_met_M+	44	elav_met_M-	12
									elav_EcR37058_M+	34	elav_EcR37058_M-	10	elav_EcR37059_M+	43	elav_EcR37059_M-	19			elav_gce_M-	41	elav_met_M+	39	elav_met_M-	14
									elav_EcR37058_M+	22	elav_EcR37058_M-	11	elav_EcR37059_M+	32	elav_EcR37059_M-	11					elav_met_M+	76	elav_met_M-	12
									elav_EcR37058_M+	17	elav_EcR37058_M-	9	elav_EcR37059_M+	39	elav_EcR37059_M-	25							elav_met_M-	10
									elav_EcR37058_M+	51	elav_EcR37058_M-	10	elav_EcR37059_M+	41	elav_EcR37059_M-	18							elav_met_M-	20
											elav_EcR37058_M-	6	elav_EcR37059_M+	60	elav_EcR37059_M-	8
											elav_EcR37058_M-	10	elav_EcR37059_M+	24	elav_EcR37059_M-	16
											elav_EcR37058_M-	12	elav_EcR37059_M+	26	elav_EcR37059_M-	15
											elav_EcR37058_M-	24	elav_EcR37059_M+	39	elav_EcR37059_M-	16
											elav_EcR37058_M-	6	elav_EcR37059_M+	47
											elav_EcR37058_M-	16
											elav_EcR37058_M-	13
Number of counted eggs		6		7		4		7		11		18		16		15		7		8		9		11
[truncated: 53 more columns]

## Sheet: SF6
SF6a	Conditions		Ratio	sd		SF6b	Conditions		Ratio	sd		SF6c	Conditions	Egg_number	Conditions	Egg_number	Conditions	Egg_number	Conditions	Egg_number	Conditions	Egg_number	Conditions	Egg_number	Conditions	Egg_number	Conditions	Egg_number	Conditions	Egg_number	Conditions	Egg_number	Conditions	Egg_number	Conditions	Egg_number	Conditions	Egg_number	Conditions	Egg_number		SF6d	Conditions	Egg_number	Conditions	Egg_number	Conditions	Egg_number	Conditions
	Cont_Cyp18		1	0			Cont_shd(II)		1	0			M+	29	M-	8	Cyp18a1_KD_M+	26	Cyp18a1_KD_M-	19	ShadeII_OE_M+	21	ShadeII_OE_M-	16	ShadeIII_OE_M+	23	ShadeIII_OE_M-	25	JHE_KD_M+	25	JHE_KD_M-	30	JHEH_KD_M+	51	JHEH_KD_M-	7	JHAMT_OE_M+	17	JHAMT_OE_M-	15			M+	43	M-	9	Cyp18a1_KD_M+	36	Cyp18a1_KD_M-
	Cyp18	0.4905	0.3791	0.0798745			shd(II)	113.28	86.8733	27.4663			M+	46	M-	11	Cyp18a1_KD_M+	39	Cyp18a1_KD_M-	15	ShadeII_OE_M+	16	ShadeII_OE_M-	11	ShadeIII_OE_M+	21	ShadeIII_OE_M-	19	JHE_KD_M+	41	JHE_KD_M-	24	JHEH_KD_M+	26	JHEH_KD_M-	25	JHAMT_OE_M+	24	JHAMT_OE_M-	12			M+	44	M-	16	Cyp18a1_KD_M+	45	Cyp18a1_KD_M-
		0.3072						98.34					M+	47	M-	13	Cyp18a1_KD_M+	40	Cyp18a1_KD_M-	14	ShadeII_OE_M+	19	ShadeII_OE_M-	12	ShadeIII_OE_M+	23	ShadeIII_OE_M-	20	JHE_KD_M+	29	JHE_KD_M-	25	JHEH_KD_M+	45	JHEH_KD_M-	11	JHAMT_OE_M+	16	JHAMT_OE_M-	8			M+	43	M-	8	Cyp18a1_KD_M+	51	Cyp18a1_KD_M-
		0.3396						49					M+	19	M-	17	Cyp18a1_KD_M+	38	Cyp18a1_KD_M-	18	ShadeII_OE_M+	23	ShadeII_OE_M-	11	ShadeIII_OE_M+	29	ShadeIII_OE_M-	28	JHE_KD_M+	29	JHE_KD_M-	27	JHEH_KD_M+	52	JHEH_KD_M-	9	JHAMT_OE_M+	26	JHAMT_OE_M-	9			M+	41	M-	17	Cyp18a1_KD_M+	61	Cyp18a1_KD_M-
	Cont_jhe		1	0			shd(III)	205.5	172.8	23.6272			M+	36	M-	12	Cyp18a1_KD_M+	32	Cyp18a1_KD_M-	15	ShadeII_OE_M+	18	ShadeII_OE_M-	16	ShadeIII_OE_M+	21	ShadeIII_OE_M-	26	JHE_KD_M+	43	JHE_KD_M-	25	JHEH_KD_M+	35	JHEH_KD_M-	15	JHAMT_OE_M+	23	JHAMT_OE_M-	12			M+	43	M-	8	Cyp18a1_KD_M+	46	Cyp18a1_KD_M-
	jhe	0.4709	0.2937	0.128268				150.5					M+	20	M-	16	Cyp18a1_KD_M+	35	Cyp18a1_KD_M-	9	ShadeII_OE_M+	21	ShadeII_OE_M-	18	ShadeIII_OE_M+	22	ShadeIII_OE_M-	28	JHE_KD_M+	33	JHE_KD_M-	24	JHEH_KD_M+	26	JHEH_KD_M-	7	JHAMT_OE_M+	19	JHAMT_OE_M-	9			M+	48	M-	7	Cyp18a1_KD_M+	51	Cyp18a1_KD_M-
		0.2387						162.4					M+	47	M-	9	Cyp18a1_KD_M+	48	Cyp18a1_KD_M-	15	ShadeII_OE_M+	24	ShadeII_OE_M-	12	ShadeIII_OE_M+	29	ShadeIII_OE_M-	34	JHE_KD_M+	29	JHE_KD_M-	23	JHEH_KD_M+	42	JHEH_KD_M-	3	JHAMT_OE_M+	17	JHAMT_OE_M-	8			M+	30	M-	6	Cyp18a1_KD_M+	53	Cyp18a1_KD_M-
		0.1715					Cont_jhamt		1	0			M+	45	M-	10	Cyp18a1_KD_M+	44	Cyp18a1_KD_M-	16	ShadeII_OE_M+	37	ShadeII_OE_M-	18	ShadeIII_OE_M+	22	ShadeIII_OE_M-	26	JHE_KD_M+	18	JHE_KD_M-	22	JHEH_KD_M+	37	JHEH_KD_M-	13	JHAMT_OE_M+	21	JHAMT_OE_M-	9			M+	40	M-	4	Cyp18a1_KD_M+	30	Cyp18a1_KD_M-
	Cont_jheh		1	0			jhamt	19.6583	22.9253	3.98661			M+	49	M-	10	Cyp18a1_KD_M+	48	Cyp18a1_KD_M-	16	ShadeII_OE_M+	12	ShadeII_OE_M-	18	ShadeIII_OE_M+	21	ShadeIII_OE_M-	12	JHE_KD_M+	18	JHE_KD_M-	29	JHEH_KD_M+	28	JHEH_KD_M-	20	JHAMT_OE_M+	24	JHAMT_OE_M-	13			M+	48	M-	18	Cyp18a1_KD_M+	42	Cyp18a1_KD_M-
	jheh	0.2731	0.238033	0.0248261				28.5381					M+	47	M-	12	Cyp18a1_KD_M+	38	Cyp18a1_KD_M-	17	ShadeII_OE_M+	13	ShadeII_OE_M-	20	ShadeIII_OE_M+	29	ShadeIII_OE_M-	15	JHE_KD_M+	27	JHE_KD_M-	29	JHEH_KD_M+	34	JHEH_KD_M-	9			JHAMT_OE_M-	12			M+	38	M-	13	Cyp18a1_KD_M+	14	Cyp18a1_KD_M-
		0.222						20.5796					M+	45	M-	19	Cyp18a1_KD_M+	29	Cyp18a1_KD_M-	13	ShadeII_OE_M+	13	ShadeII_OE_M-	17	ShadeIII_OE_M+	28	ShadeIII_OE_M-	13	JHE_KD_M+	28	JHE_KD_M-	26	JHEH_KD_M+	14	JHEH_KD_M-	12			JHAMT_OE_M-	11			M+	45	M-	12	Cyp18a1_KD_M+	33	Cyp18a1_KD_M-
		0.219											M+	44	M-	12	Cyp18a1_KD_M+	26	Cyp18a1_KD_M-	19	ShadeII_OE_M+	24	ShadeII_OE_M-	18	ShadeIII_OE_M+	22	ShadeIII_OE_M-	14	JHE_KD_M+	38	JHE_KD_M-	28	JHEH_KD_M+	39	JHEH_KD_M-	12			JHAMT_OE_M-	11			M+	50	M-	7	Cyp18a1_KD_M+	38	Cyp18a1_KD_M-
													M+	48	M-	8	Cyp18a1_KD_M+	32	Cyp18a1_KD_M-	12	ShadeII_OE_M+	21	ShadeII_OE_M-	9	ShadeIII_OE_M+	28	ShadeIII_OE_M-	20			JHE_KD_M-	25	JHEH_KD_M+	42	JHEH_KD_M-	9							M+	39	M-	12	Cyp18a1_KD_M+	7	Cyp18a1_KD_M-
													M+	39	M-	11	Cyp18a1_KD_M+	22	Cyp18a1_KD_M-	19	ShadeII_OE_M+	14	ShadeII_OE_M-	9	ShadeIII_OE_M+	20	ShadeIII_OE_M-	14			JHE_KD_M-	25	JHEH_KD_M+	45	JHEH_KD_M-	20							M+	39	M-	9	Cyp18a1_KD_M+	50	Cyp18a1_KD_M-
													M+	43	M-	14	Cyp18a1_KD_M+	19	Cyp18a1_KD_M-	14	ShadeII_OE_M+	22	ShadeII_OE_M-	19	ShadeIII_OE_M+	30	ShadeIII_OE_M-	17					JHEH_KD_M+	40	JHEH_KD_M-	11							M+	30	M-	7	Cyp18a1_KD_M+	30	Cyp18a1_KD_M-
													M+	47	M-	11	Cyp18a1_KD_M+	19	Cyp18a1_KD_M-	14	ShadeII_OE_M+	23	ShadeII_OE_M-	11	ShadeIII_OE_M+	33	ShadeIII_OE_M-	13					JHEH_KD_M+	40	JHEH_KD_M-	16							M+	34	M-	6	Cyp18a1_KD_M+	18	Cyp18a1_KD_M-
													M+	44	M-	13	Cyp18a1_KD_M+	30	Cyp18a1_KD_M-	8	ShadeII_OE_M+	22	ShadeII_OE_M-	11	ShadeIII_OE_M+	10							JHEH_KD_M+	23									M+	39	M-	6	Cyp18a1_KD_M+	35	Cyp18a1_KD_M-
													M+	36	M-	10	Cyp18a1_KD_M+	25	Cyp18a1_KD_M-	18	ShadeII_OE_M+	25	ShadeII_OE_M-	21	ShadeIII_OE_M+	12							JHEH_KD_M+	45									M+	36	M-	14	Cyp18a1_KD_M+	42	Cyp18a1_KD_M-
													M+	48	M-	15			Cyp18a1_KD_M-	15			ShadeII_OE_M-	15									JHEH_KD_M+	45									M+	32	M-	13	Cyp18a1_KD_M+	45	Cyp18a1_KD_M-
													M+	25	M-	23							ShadeII_OE_M-	16									JHEH_KD_M+	28									M+	48	M-	18	Cyp18a1_KD_M+	50	Cyp18a1_KD_M-
													M+	32	M-	21																	JHEH_KD_M+	51									M+	30	M-	7	Cyp18a1_KD_M+	41	Cyp18a1_KD_M-
													M+	34	M-	11																	JHEH_KD_M+	23									M+	42	M-	13	Cyp18a1_KD_M+	32
													M+	37	M-	15																											M+	40	M-	6
													M+	52	M-	18																											M+	42	M-	6
													M+	50	M-	14																											M+	34	M-	6
													M+	36	M-	9																											M+	51	M-	8
													M+	38	M-	20																											M+	39	M-	7
													M+	31	M-	19																											M+	29	M-	8
													M+	40	M-	11																											M+	37	M-	10
													M+	43	M-	9																											M+	10	M-	3
													M+	43	M-	16																											M+	11	M-	1
															M-	18																											M+	36	M-	9
															M-	16																											M+	38	M-	2
															M-	14																											M+	45	M-	2
															M-	14																											M+	46	M-	15
															M-	16																											M+	36
															M-	12
															M-	14
															M-	16
															M-	20
															M-	16
															M-	15
															M-	12
														31		43		18		19		18		20		18		16		12		14		22		16		15		12
																																										Number of counted eggs		36		35		22
[truncated: 30 more columns]

## Sheet: SF7
SF7c		hsGal4-gce>UAS-LacZ					hsGal4-met>UAS-LacZ					SF7d	Conditions	Rel_abundance	Conditions	Rel_abundance	Conditions	Rel_abundance	Conditions	Rel_abundance		SF1e	Conditions	Egg_number	Conditions	Egg_number	Conditions	Egg_number	Conditions	Egg_number	Conditions	Egg_number	Conditions	Egg_number	Conditions	Egg_number	Conditions	Egg_number		SF7f	Cell_number	Conditions	Number	Conditions	Number	Conditions	Number	Conditions	Number
		Conditions	Fluorescent_intensity	Conditions	Fluorescent_intensity		Conditions	Fluorescent_intensity	Conditions	Fluorescent_intensity			1D_M+	25.2844	1D_M-	20.2883	3D_M+	51.727	3D_M-	158.549			M+_3days	23	M-_3days	10	RF3_0.7mg.L	11	RF3_7mg.L	18	RF3_70mg.L	8	M+_6days	22	M-_6days	23	RF6_70mg.L	35			1	M+_3days	47	M-_3days	44	RF3_70mg.L	42	M+_6days	23
		M+	0.765116	M-	0.700121		M+	2.11619	M-	0.944798			1D_M+	35.7512	1D_M-	47.1573	3D_M+	157.043	3D_M-	116.986			M+_3days	16	M-_3days	13	RF3_0.7mg.L	6	RF3_7mg.L	15	RF3_70mg.L	7	M+_6days	45	M-_6days	13	RF6_70mg.L	36			2	M+_3days	118	M-_3days	51	RF3_70mg.L	62	M+_6days	75
		M+	0.507449	M-	0.661836		M+	2.72678	M-	1.48728			1D_M+	36.462	1D_M-	43.9106	3D_M+	51.4058	3D_M-	35.4572			M+_3days	35	M-_3days	14	RF3_0.7mg.L	3	RF3_7mg.L	10	RF3_70mg.L	17	M+_6days	46	M-_6days	23	RF6_70mg.L	25			3	M+_3days	37	M-_3days	5	RF3_70mg.L	2	M+_6days	61
		M+	0.721713	M-	0.341525		M+	1.77701	M-	1.41493			1D_M+	29.8416	1D_M-	27.4954	3D_M+	83.9122	3D_M-	89.5848			M+_3days	45	M-_3days	13	RF3_0.7mg.L	18	RF3_7mg.L	15	RF3_70mg.L	11	M+_6days	34	M-_6days	26	RF6_70mg.L	26			4	M+_3days	9	M-_3days	1	RF3_70mg.L	0	M+_6days	18
		M+	0.856312	M-	0.531239		M+	1.92517	M-	1.46997			1D_M+	21.6451	1D_M-	21.5182	3D_M+	198.551	3D_M-	90.3716			M+_3days	41	M-_3days	13	RF3_0.7mg.L	13	RF3_7mg.L	16	RF3_70mg.L	6	M+_6days	47	M-_6days	12	RF6_70mg.L	34			Number of counted eggs		211		101		106		177
		M+	0.590861	M-	0.474757		M+	1.53495	M-	2.29617							3D_M+	119.062	3D_M-	62.8148			M+_3days	44	M-_3days	5	RF3_0.7mg.L	6	RF3_7mg.L	10	RF3_70mg.L	21	M+_6days	46	M-_6days	21	RF6_70mg.L	34
	Number of counted eggs		5		5		M+	3.48547	M-	3.02427							3D_M+	77.075	3D_M-	97.0778			M+_3days	36	M-_3days	21	RF3_0.7mg.L	3	RF3_7mg.L	14	RF3_70mg.L	8	M+_6days	59	M-_6days	10	RF6_70mg.L	25
							M+	0.978532	M-	2.8799							3D_M+	106.919	3D_M-	91.106			M+_3days	38	M-_3days	20	RF3_0.7mg.L	15	RF3_7mg.L	11	RF3_70mg.L	12	M+_6days	43	M-_6days	18	RF6_70mg.L	22
							M+	2.71462	M-	1.43957							3D_M+	93.61					M+_3days	25	M-_3days	11	RF3_0.7mg.L	16	RF3_7mg.L	10	RF3_70mg.L	6	M+_6days	45	M-_6days	27	RF6_70mg.L	38
							M+	2.29345	M-	0.953104		Number of Samples		5		5		9		8			M+_3days	33	M-_3days	24	RF3_0.7mg.L	13	RF3_7mg.L	10	RF3_70mg.L	18	M+_6days	31	M-_6days	19	RF6_70mg.L	26
							M+	2.99105	M-	1.75016													M+_3days	34	M-_3days	17	RF3_0.7mg.L	12	RF3_7mg.L	18	RF3_70mg.L	12	M+_6days	21	M-_6days	37	RF6_70mg.L	42
							M+	2.80229															M+_3days	23	M-_3days	10	RF3_0.7mg.L	13	RF3_7mg.L	16	RF3_70mg.L	11	M+_6days	44	M-_6days	27	RF6_70mg.L	25
							M+	2.57274															M+_3days	30	M-_3days	3	RF3_0.7mg.L	16	RF3_7mg.L	12	RF3_70mg.L	8	M+_6days	32	M-_6days	23	RF6_70mg.L	38
							M+	2.30337															M+_3days	30	M-_3days	16	RF3_0.7mg.L	6	RF3_7mg.L	14	RF3_70mg.L	18	M+_6days	21	M-_6days	40	RF6_70mg.L	26
						Number of counted eggs		13		10													M+_3days	37	M-_3days	11	RF3_0.7mg.L	10	RF3_7mg.L	10	RF3_70mg.L	17	M+_6days	40	M-_6days	35	RF6_70mg.L	25
																							M+_3days	41	M-_3days	14	RF3_0.7mg.L	15	RF3_7mg.L	11	RF3_70mg.L	6	M+_6days	27	M-_6days	9	RF6_70mg.L	42
																							M+_3days	32	M-_3days	0	RF3_0.7mg.L	6	RF3_7mg.L	12	RF3_70mg.L	22	M+_6days	41	M-_6days	33	RF6_70mg.L	41
																							M+_3days	36	M-_3days	21	RF3_0.7mg.L	11	RF3_7mg.L	18	RF3_70mg.L	13	M+_6days	25	M-_6days	37	RF6_70mg.L	29
																							M+_3days	36			RF3_0.7mg.L	6	RF3_7mg.L	12	RF3_70mg.L	4	M+_6days	23	M-_6days	39	RF6_70mg.L	6
																							M+_3days	27			RF3_0.7mg.L	6	RF3_7mg.L	14	RF3_70mg.L	20	M+_6days	43	M-_6days	31	RF6_70mg.L	10
																							M+_3days	19			RF3_0.7mg.L	5	RF3_7mg.L	10	RF3_70mg.L	14	M+_6days	30	M-_6days	6	RF6_70mg.L	32
																							M+_3days	26			RF3_0.7mg.L	6	RF3_7mg.L	15	RF3_70mg.L	7	M+_6days	18	M-_6days	36	RF6_70mg.L	31
																							M+_3days	17			RF3_0.7mg.L	13	RF3_7mg.L	8			M+_6days	42	M-_6days	13	RF6_70mg.L	19
																							M+_3days	14			RF3_0.7mg.L	6	RF3_7mg.L	13			M+_6days	15	M-_6days	12
																							M+_3days	40			RF3_0.7mg.L	11	RF3_7mg.L	18			M+_6days	38	M-_6days	28
																							M+_3days	30			RF3_0.7mg.L	13	RF3_7mg.L	15			M+_6days	31	M-_6days	22
																							M+_3days	20			RF3_0.7mg.L	4
																							M+_3days	22			RF3_0.7mg.L	14
																							M+_3days	15			RF3_0.7mg.L	10
																											RF3_0.7mg.L	7
																						Number of counted eggs		30		18		30		26		22		26		26		23
[truncated: 4 more columns]
